# Supplementary material for: Hidden Partner of Immunity: Microbiome as an Innovative Companion in Immunotherapy
Source: Int J Mol Sci. 2025 Jan 20;26(2):856. doi: 10.3390/ijms26020856 (PMC11765694; doi:10.3390/ijms26020856)
Supplement: Supplementary file 1 [file ijms-26-00856-s001.zip]

Archive with 1 entries (1 files):
- ijms-3402686-supplementary.pdf
